# Supplementary material for: Interlaboratory Comparison Study on Ribodepleted Total RNA High-Throughput Sequencing for Plant Virus Diagnostics and Bioinformatic Competence
Source: Pathogens. 2021 Sep 12;10(9):1174. doi: 10.3390/pathogens10091174 (PMC8469820; doi:10.3390/pathogens10091174)
Supplement: Supplementary file 1 [file pathogens-10-01174-s001.zip]

Archive with 2 entries (2 files):
- pathogens-1306912-Supplementary File S1.pdf
- pathogens-1306912-Table S1.xlsx
