# Supplementary material for: Interlaboratory Comparison Study on Ribodepleted Total RNA High-Throughput Sequencing for Plant Virus Diagnostics and Bioinformatic Competence
Source: Pathogens. 2021 Sep 12;10(9):1174. doi: 10.3390/pathogens10091174 (PMC8469820; doi:10.3390/pathogens10091174)
Supplement: Supplementary file 1 [file pathogens-10-01174-s001.zip › pathogens-1306912-Table S1.xlsx]

## Sheet: Tabelle1
Lab_ID	Pool 1										Detection %	Pool 2					Detection %
	1	2	3	4	5	6	7	8	9	10		1	2	3	4	5
	ACMV	AV-1	CGMMV	CLRV	ClYVV	CMoMV	LNYV	PEMV2	PEMVsat	PepMV		AaNV	CMV	CNDV	PhCMoV	ToMV
TPS_01	0.0344742	0.0283463	18.3173	2.23111	1.09484	2.63108	0.0717262	0.11603	0.243968	9.80844	34.5774	0.29305	24.0772	5.27511	0.320411	45.8829	75.8487
TPS_02	0.00827069	0.00586467	5.88558	0.0332539	NA	0.497559	0.00553799	NA	NA	4.74585	11.1819	NA	4.34651	NA	0.115944	17.3287	21.7912
TPS_03	0.0558458	0.0644305	10.1714	0.854431	0.247166	1.90239	0.0689116	0.118281	0.157856	5.54929	19.19	NA	18.0329	0.385483	0.214809	13.6651	32.2984
TPS_04	0.0143678	0.00911416	1.62364	0.20915	0.0987694	0.510839	0.00974695	0.0106054	NA	0.914423	3.40066	NA	5.06312	0.210149	0.0619772	6.39487	11.7301
TPS_05	0.0231115	0.0594701	0.140774	0.0133394	0.00290921	1.30918	0.144793	0.0971672	0.158391	0.145809	2.09494	NA	0.376521	0.0516616	0.342909	0.294648	1.06574
TPS_06	0.0623656	0.0168048	7.7656	0.637287	0.464273	1.7375	0.0824271	0.20889	NA	4.52742	15.5026	0.251102	16.948	2.54907	0.140855	30.9642	50.8532
TPS_07	0.0340031	0.0742307	0.0413937	0.0221873	0.0535416	0.0225503	0.0413011	0.0320879	NA	NA	0.321296	NA	0.065737	NA	0.00689889	0.0624749	0.135111
TPS_08	0.0319545	0.00775612	4.49239	0.481832	0.0820762	0.752011	0.0702447	0.0247452	0.0361313	2.99108	8.97022	0.136924	16.0923	2.51944	0.30235	24.4418	43.4928
